# Supplementary material for: JMJD3 and UTX determine fidelity and lineage specification of human neural progenitor cells
Source: Nat Commun. 2020 Jan 20;11:382. doi: 10.1038/s41467-019-14028-x (PMC6971254; doi:10.1038/s41467-019-14028-x)
Supplement: Supplementary file 4 — Source Data [file 41467_2019_14028_MOESM4_ESM.xlsx]

## Sheet: Figure 1c
		H1			H1-UTX-/Y			H1-JMJD3-/-			H1-Dko
OCT4	D0	0.251226	0.251909	0.256059	0.258047	0.260561	0.259434	0.251129	0.253223	0.256932	0.250979	0.250741	0.247236
	D8	0.00381403	0.00384359	0.003777	0.00275414	0.00319609	0.00300195	0.00310224	0.00308589	0.00298124	0.001879	0.00215193	0.00219932
	D16	0.00750202	0.00689094	0.00647313	0.00558851	0.00580531	0.0057345	0.00689774	0.00785149	0.00794127	0.00551555	0.00523455	0.00578344
NANOG	D0	0.0166617	0.0145405	0.014662	0.0208485	0.0156961	0.021473	0.0219647	0.0183773	0.0178446	0.0122435	0.013027	0.00995346
	D8	0.000102981	0.000127385	0.000141812	0.000109638	0.000104141	8.87276e-05	0.00011175	8.45055e-05	0.000129356	6.90204e-05	8.13714e-05	8.20244e-05
	D16	0.00044825	0.00038662	0.000338512	0.000333941	0.000301943	0.000300824	0.000517514	0.000383524	0.000480355	0.000339399	0.000383383	0.000443283
SOX2	D0	0.0237109	0.0225528	0.0228627	0.0199964	0.0223728	0.021787	0.0165074	0.0179855	0.0172594	0.0201364	0.0188414	0.020562
	D8	0.0629932	0.0651112	0.0617681	0.0171786	0.019252	0.0161152	0.047015	0.0483131	0.0485251	0.0414102	0.0440384	0.0400028
	D16	0.0239228	0.0226442	0.0186477	0.0124052	0.0121924	0.0109713	0.0123583	0.0120221	0.0104689	0.0143018	0.013909	0.0120136
PAX6	D0	4.6585e-05	4.11541e-05	4.16312e-05	0.00010727	0.000107224	9.69509e-05	5.75937e-05	4.36796e-05	5.40242e-05	5.31657e-05	4.93411e-05	3.45165e-05
	D8	0.0184779	0.0157167	0.0163491	0.00214595	0.00212486	0.00202425	0.00854629	0.00850685	0.0088227	0.00927983	0.00925018	0.00928808
	D16	0.0705059	0.0711622	0.0724988	0.0513013	0.0540527	0.0589785	0.0639994	0.0674552	0.0675765	0.0706826	0.0708102	0.0725023
SOX1	D0	2.34649e-05	2.29065e-05	2.71071e-05	5.11754e-05	5.19666e-05	4.81431e-05	2.55463e-05	3.23539e-05	2.62816e-05	3.20366e-05	3.6043e-05	3.04932e-05
	D8	0.00119373	0.00118549	0.00104342	9.30441e-05	9.90367e-05	0.000112776	0.00025056	0.00018703	0.000278143	0.000489576	0.00066535	0.000512587
	D16	0.031983	0.0387621	0.0314332	0.0311185	0.0313365	0.0313556	0.0317302	0.0314226	0.0315397	0.0326667	0.0324457	0.0326388
UTX	D0	0.00140337	0.0014488	0.00133747	4.34938e-07	1.06433e-07	1.25846e-07	0.00212737	0.00218915	0.00222512	1.93691e-07	1.93691e-07	1.93691e-07
	D8	0.00254066	0.00248402	0.00226704	4.34938e-07	1.06433e-07	1.25846e-07	0.00212737	0.00218915	0.00222512	1.93691e-07	1.93691e-07	1.93691e-07
	D16	0.00179954	0.00149503	0.00160792	2.68435e-07	1.03338e-07	1.94243e-07	0.00283858	0.00278893	0.00276816	1.66139e-07	1.66139e-07	1.66139e-07
JMJD3	D0	0.00010075	0.000103652	0.000103405	0.000127955	0.000118275	0.000111865	1.01813e-07	1.00039e-07	4.60617e-08	3.87149e-08	4.11433e-08	6.79855e-08
	D8	0.00107645	0.00108439	0.00105836	0.00158444	0.00149402	0.00153685	1.14782e-07	7.25356e-08	1.13886e-07	1.93691e-07	1.43716e-07	1.93691e-07
	D16	0.00357253	0.00344469	0.00333819	0.00240552	0.00239579	0.0022732	4.59354e-07	1.10692e-07	2.2647e-07	1.79841e-07	1.66139e-07	1.75854e-07

## Sheet: Figure 2d
		H1			H1-UTX-/Y			H1-JMJD3-/-			H1-Dko
SOX2	NPC-P2	0.353543	0.359497	0.352799	0.377371	0.386146	0.420438	0.347997	0.343736	0.364735	0.395809	0.400469	0.393978
	NPC-P4	0.494257	0.474123	0.490843	0.526072	0.529732	0.548412	0.550953	0.550953	0.574349	0.417544	0.423373	0.432269
SOX1	NPC-P2	0.155299	0.147066	0.141051	0.164576	0.183613	0.177933	0.130842	0.133148	0.132166	0.185902	0.187384	0.182525
	NPC-P4	0.274206	0.274206	0.259415	0.230579	0.293887	0.285851	0.277392	0.269807	0.264255	0.231647	0.198884	0.216134
PAX6	NPC-P2	0.130104	0.132202	0.132331	0.16589	0.1624	0.159796	0.189229	0.179462	0.181425	0.124908	0.125979	0.126288
	NPC-P4	0.242043	0.242043	0.228986	0.243726	0.245421	0.227405	0.271684	0.289172	0.277392	0.230047	0.233258	0.225313
NES	NPC-P2	0.0850129	0.11367	0.0980587	0.0872069	0.0730489	0.080931	0.066938	0.0755682	0.0776513	0.0699848	0.0662082	0.0848119
	NPC-P4	0.176501	0.181362	0.194385	0.17224	0.197395	0.185471	0.180909	0.17801	0.179166	0.182342	0.181722	0.190474
FABP7	NPC-P2	0.0537438	0.0554467	0.0525206	0.0423512	0.0394902	0.045488	0.0517945	0.0521184	0.0521634	0.0453248	0.0394629	0.0419825
	NPC-P4	0.0601247	0.0519365	0.050783	0.083202	0.0635636	0.0729736	0.0800627	0.0705508	0.0752193	0.0604777	0.0646187	0.0686687
VIM	NPC-P2	0.358917	0.370573	0.35576	0.313546	0.359042	0.318817	0.431135	0.414494	0.416615	0.315863	0.376642	0.413435
	NPC-P4	0.853357	0.681563	0.685577	0.786588	0.735621	0.781747	0.896054	0.928474	0.769081	0.86088	0.885822	0.977553

## Sheet: Figure 2f
		H1			H1-UTX-/Y			H1-JMJD3-/-			H1-Dko
CASPASE3	NPC-P2	0.00369896	0.00335931	0.00360348	0.00382653	0.00394494	0.00405479	0.00403252	0.00388886	0.00398396	0.00498531	0.00537376	0.00444209
	NPC-P4	0.030466	0.031322	0.032203	0.039646	0.038562	0.040761	0.047696	0.048698	0.052922	0.057912	0.05954	0.06164
CASPASE6	NPC-P2	0.00729619	0.00698375	0.00689688	0.0067995	0.00632327	0.00638691	0.00848641	0.00949323	0.00890389	0.00975708	0.00918046	0.00961796
	NPC-P4	0.028426	0.027841	0.029225	0.076592	0.077125	0.076592	0.073812	0.081334	0.080214	0.05672	0.050067	0.050766
CASPASE7	NPC-P2	0.00151489	0.0015227	0.00156647	0.00192998	0.00207189	0.00221348	0.00184501	0.00186103	0.00192897	0.0019851	0.00208477	0.00157304
	NPC-P4	0.003529	0.00348	0.003578	0.01055	0.009843	0.010261	0.006848	0.006479	0.006944	0.011203	0.010672	0.009753
CASPASE8	NPC-P2	3.3935e-05	3.26869e-05	3.56143e-05	3.10462e-05	2.10721e-05	2.57964e-05	6.62142e-05	5.76147e-05	5.26983e-05	8.62817e-05	9.13263e-05	7.64129e-05
	NPC-P4	0.000125	0.00016	0.000127	0.000496	0.00045	0.000371	0.000635	0.000635	0.000662	0.000756	0.00088	0.000799
CASPASE9	NPC-P2	0.000870387	0.0007941	0.000849208	0.00101354	0.00101386	0.000915638	0.00128213	0.00126143	0.00105036	0.000970257	0.00094197	0.00103619
	NPC-P4	0.007794	0.008182	0.007581	0.009058	0.009912	0.009641	0.01019	0.01055	0.012118	0.018453	0.021197	0.020054

## Sheet: Figure 3e
		H1			H1-UTX-/Y			H1-JMJD3-/-			H1-Dko
NES	D28	0.00388638	0.00335839	0.00358452	0.0675738	0.0734066	0.0711358	0.0789172	0.0711258	0.0770045	0.0626755	0.0627732	0.0625181
SOX2	D28	0.00816562	0.00826044	0.00869652	0.186564	0.176182	0.184667	0.22889	0.236544	0.222658	0.309988	0.312933	0.325832
SOX1	D28	0.0186075	0.0174077	0.0182717	0.0458037	0.0511548	0.0470609	0.0424681	0.0424137	0.0425331	0.0395755	0.0396728	0.0372415
PAX6	D28	0.0086197	0.00855401	0.00851306	0.0658336	0.0659339	0.0663324	0.0636284	0.0647718	0.0685772	0.0668779	0.0680079	0.0657092
DLX2	D28	0.0445687	0.0327181	0.04035	0.00342416	0.00350632	0.00266453	0.00073281	0.000854383	0.000545657	0.000900489	0.00124274	0.00130253
DLX1	D28	0.019814	0.0188708	0.0195496	0.00361225	0.00306134	0.00264813	0.000426125	0.000525431	0.000413398	8.24167e-05	0.000102612	0.000115373
MAP2	D28	0.217848	0.190465	0.194563	0.092431	0.0915265	0.0898646	0.125884	0.124322	0.120282	0.139833	0.11743	0.126007
TUBB3	D28	0.192537	0.179749	0.178961	0.0836555	0.0856551	0.0853105	0.0871639	0.090491	0.0842292	0.0882932	0.0824171	0.0842004
NEUN	D28	0.00663892	0.00580182	0.00609684	0.00470036	0.00465051	0.00507267	0.00305839	0.00347068	0.00312513	0.00470973	0.00473094	0.00496352
SLC31A1	D28	0.00422208	0.00381065	0.004697	0.000126184	0.000166679	0.000160587	4.04872e-05	4.92595e-05	3.62922e-05	5.26343e-05	4.37419e-05	5.09156e-05
GBJ6	D28	0.000522032	0.000403407	0.00050031	1.15611e-05	1.27318e-05	9.48577e-06	9.06053e-05	9.61566e-05	7.91467e-05	3.46479e-05	4.10143e-05	5.30077e-05
GFAP	D28	6.65896e-06	5.17304e-06	5.8676e-06	2.77035e-07	2.77035e-07	2.53599e-07	2.26684e-07	3.25299e-07	2.26684e-07	3.46442e-07	3.46442e-07	3.46442e-07
UTX	D28	0.0026358	0.00244965	0.00266793	2.10204e-06	2.83906e-06	2.27336e-06	0.00449657	0.00498589	0.00549554	1.82531e-06	1.95613e-06	1.85479e-06
JMJD3	D28	0.00615908	0.00676818	0.00635802	0.00514208	0.00571118	0.00534602	6.01919e-07	1.29694e-06	3.84115e-07	9.23701e-07	6.04166e-07	9.44062e-07

## Sheet: Figure 7a
		H1			H1-UTX-/Y			H1-JMJD3-/-			H1-Dko
BRG1	NPC	0.211481	0.204485	0.177736	0.252646	0.259852	0.243281	0.243564	0.240044	0.246528	0.182037	0.18248	0.170059
	D28	0.208989	0.209607	0.189977	0.200222	0.197177	0.185159	0.220223	0.214755	0.201924	0.233495	0.21949	0.219937
BRM	NPC	0.0246088	0.0224133	0.0226578	0.0236898	0.0235465	0.0236362	0.0238423	0.0236685	0.0236025	0.0259279	0.0260808	0.0257358
	D28	0.0113991	0.0112925	0.0118707	0.0123163	0.012249	0.0122602	0.0137239	0.0129334	0.013275	0.0117971	0.0106566	0.0103842
BAF53A	NPC	0.179613	0.185613	0.153437	0.126203	0.118107	0.126934	0.126081	0.125691	0.126887	0.103838	0.103711	0.0933916
	D28	0.0691851	0.0690882	0.0705164	0.140893	0.137928	0.14181	0.135153	0.129558	0.129733	0.210068	0.215332	0.193391
BAF53B	NPC	0.00114841	0.00109677	0.00103093	0.00071358	0.000610238	0.000766278	0.000625628	0.000500163	0.000565286	0.000891826	0.000842304	0.00082807
	D28	0.0165406	0.0147401	0.0164801	0.00186554	0.00185272	0.00177922	0.00125406	0.00112245	0.000933837	0.00288207	0.0030874	0.00285959

## Sheet: Figure 7b
		H1			H1-UTX-/Y			H1-JMJD3-/-			H1-Dko
BAF53A	NPC	0.179613	0.185613	0.153437	0.126203	0.118107	0.126934	0.126081	0.125691	0.126887	0.103838	0.103711	0.0933916
	D28	0.0691851	0.0690882	0.0705164	0.140893	0.137928	0.14181	0.135153	0.129558	0.129733	0.210068	0.215332	0.193391

## Sheet: Figure 7c
		H1			H1-UTX-/Y			H1-JMJD3-/-			H1-Dko
BAF53B	NPC	0.00114841	0.00109677	0.00103093	0.00071358	0.000610238	0.000766278	0.000625628	0.000500163	0.000565286	0.000891826	0.000842304	0.00082807
	D28	0.0165406	0.0147401	0.0164801	0.00186554	0.00185272	0.00177922	0.00125406	0.00112245	0.000933837	0.00288207	0.0030874	0.00285959

## Sheet: Supplementary Figure 1e
	UTX			JMJD3
H1	0.00212562	0.00230778	0.00222638
H1-UTX-/Y	2.98639e-07	5.56568e-07	6.09525e-07
H1				0.000129192	0.00011456	0.000131325
H1-JMJD3-/-				6.30032e-08	6.30032e-08	6.30032e-08
H1	0.00212562	0.00230778	0.00222638	0.000129192	0.00011456	0.000131325
H1-dKO	1.02736e-07	1.13477e-07	1.20296e-07	6.44966e-08	6.44966e-08	6.44966e-08

## Sheet: Supplementary Figure 1f
	H1			H1-UTX-/Y			H1-JMJD3-/-			H1-Dko
OCT4	0.197178	0.192929	0.220483	0.401296	0.379486	0.394161	0.284786	0.280502	0.298892	0.197292	0.226363	0.222623
SOX2	0.0229022	0.0208453	0.0149128	0.072402	0.0717232	0.0692797	0.0579914	0.0594115	0.0579775	0.0298614	0.0330384	0.0342142
NANOG	0.0149169	0.0118147	0.0129814	0.0109823	0.0152121	0.0155149	0.00998683	0.00984012	0.0107947	0.00543347	0.00517318	0.00530443

## Sheet: Supplemenary Figure 2c
		H1			H1-UTX-/Y			H1-JMJD3-/-			H1-Dko
ROCK1	NPC-P2	0.048138	0.04915	0.048473	0.051474	0.055169	0.055169	0.099442	0.099442	0.098755	0.118805	0.117169	0.119631
	NPC-P4	0.039373	0.040761	0.038296	0.069188	0.073133	0.069669	0.096055	0.098073	0.099442	0.11915	0.114159	0.113413
ROCK2	NPC-P2	0.04881	0.047476	0.04881	0.04095	0.040386	0.040107	0.05329	0.054409	0.059954	0.061072	0.073642	0.067764
	NPC-P4	0.048138	0.04881	0.049492	0.069188	0.070154	0.072628	0.096055	0.094078	0.0819	0.09723	0.09598	0.094514
FAS	NPC-P2	0.004053	0.004466	0.00411	0.00367	0.003285	0.003645	0.006302	0.006045	0.005373	0.011814	0.0111	0.011634
	NPC-P4	0.003628	0.003808	0.003202	0.005786	0.005398	0.00599	0.005187	0.005304	0.005743	0.00822	0.008629	0.008933
P53	NPC-P2	0.030963	0.02909	0.030749	0.040761	0.042198	0.043687	0.036787	0.037738	0.034904	0.056569	0.053043	0.051334
	NPC-P4	0.059816	0.062356	0.058585	0.07196	0.069509	0.070479	0.065216	0.069017	0.060958	0.069028	0.070969	0.07246
P21	NPC-P2	0.043788	0.043788	0.036821	0.048531	0.042137	0.048317	0.027776	0.026278	0.024861	0.04181	0.03983	0.037681
	NPC-P4	0.072126	0.069669	0.066831	0.063385	0.061617	0.069373	0.076063	0.070969	0.069992	0.087373	0.082089	0.082089
P27	NPC-P2	0.023142	0.024125	0.023793	0.018241	0.018241	0.017866	0.054788	0.05366	0.052193	0.054034	0.049037	0.05329
	NPC-P4	0.048923	0.042296	0.04825	0.047476	0.043385	0.040479	0.054159	0.053784	0.051594	0.043824	0.044411	0.043824

[truncated: 4 more sheets: Supplemenary Figure 6c, Supplemenary Figure 6e, Supplementary Figure 1b, Supplementary Figure 6b]
